# Supplementary material for: Liposome Formulation and In Vitro Testing in Non-Physiological Conditions Addressed to Ex Vivo Kidney Perfusion
Source: Int J Mol Sci. 2022 Jul 20;23(14):7999. doi: 10.3390/ijms23147999 (PMC9324182; doi:10.3390/ijms23147999)
Supplement: Supplementary file 1 [file ijms-23-07999-s001.zip]

Archive with 1 entries (1 files):
- ijms-1829799-supplementary.pdf
